# Supplementary material for: Expanding the cultivable human archaeome: Methanobrevibacter intestini sp. nov. and strain Methanobrevibacter smithii ‘GRAZ-2’ from human faeces
Source: Int J Syst Evol Microbiol. 2025 Apr 16;75(4):006751. doi: 10.1099/ijsem.0.006751 (PMC12281867; doi:10.1099/ijsem.0.006751)
Supplement: Uncited Supplementary Material 1. [file ijsem-75-06751-s002.xlsx]

## Sheet: Overview
Supplementary Table S1. Distance Matrix of 16S rRNA genes.
Supplementary Table S2. mcrA genes of Methanobrevibacter isolates.
Supplementary Table S3. Distance Matrix of mcrA genes.
Supplementary Table S4. ANI values of full genome comparisons.
Supplementary Table S5. Metabolomics, concentrations in uM/L.

## Sheet: Supplementary Table 1
Supplementary Table S1. Distance Matrix of 16S rRNA genes.
Green: Methanobrevibacter smithii DSM 861 (=PST); Blue: M. smithii DSM 2375 (=ALI) Yellow: WWM1085; Orange: M. smithii GRAZ-2
	M. cuticularis RFM-1T (U41095)	M. smithii DSM 861 (=PST); ATCC 35061T (U55233)	M. thaueri CWT (U55236)	M. woesei GST (U55237)	M. gottschalkii HOT (U55238)	M. wolinii SHT (U55240)	M. curvatus RFM-2T (U62533)	M. filiformis RFM-3T (U82322)	M. arboriphilus DH-1T (AY196665)	M. ruminantium M1T (AY196666)	M. millerae ZA-10T (AY196673)	M. boviskoreani JH1T (KC608769)	M. olleyae KM1H5-1PT (AY615201)	M. acididurans ATMT (AF242652)	M. oralis DSM 7256T (HE654003)	M. smithii DSM 2374 (=F1); (GCA_000151225: 14569-16044)	M. smithii DSM 2375 (=ALI); (ABYW01000015)	WWM1085 (PQ686616)	M. smithii GRAZ-2 (PQ670969)
M. cuticularis RFM-1T (U41095)
M. smithii DSM 861 (PST); ATCC 35061T (U55233)	0.0367430187918512
M. thaueri CWT (U55236)	0.0376292308516176	0.0128738169763776
M. woesei GST (U55237)	0.0399339850827066	0.0168849921390441	0.0195642330783889
M. gottschalkii HOT (U55238)	0.0424901185351443	0.0138228443653603	0.0124535349213652	0.0246853554786443
M. wolinii SHT (U55240)	0.0496763105222287	0.0392250857972883	0.0427532751242381	0.0445293667437041	0.0448420770583772
M. curvatus RFM-2T (U62533)	0.025102460946058	0.0394946258818389	0.040305166673041	0.0437280845688192	0.0488017776547611	0.0500019535049611
M. filiformis RFM-3T (U82322)	0.0271723977704072	0.040325781119048	0.0406659350563861	0.0441462687281804	0.0466800876030237	0.0464364935266546	0.0265387227228519
M. arboriphilus DH-1T (AY196665)	0.0153581931225878	0.0322251735909028	0.0336128878678146	0.0330277174158516	0.037769219241631	0.0425244490684913	0.024891561105911	0.0223261829554261
M. ruminantium M1T (AY196666)	0.0363906005882564	0.0376701763246049	0.0369736222001424	0.0358895003327271	0.0428457078099177	0.0397750933641194	0.0384439063403351	0.0332308271199678	0.033431924577061
M. millerae ZA-10T (AY196673)	0.0362931064871219	0.0089133717248199	0.010464985248134	0.0189199154764131	0.0133840489232327	0.0460202049391178	0.0411564778227209	0.0420655730114084	0.0322870389220659	0.038865414833483
M. boviskoreani JH1T (KC608769)	0.0473526240252273	0.0392660262792166	0.04281468166084	0.041210493387184	0.0470979993896869	0.0203593649149897	0.0465410749308924	0.0436595583653271	0.0415017451972459	0.0385235393630918	0.0453889631158759
M. olleyae KM1H5-1PT (AY615201)	0.033181816589966	0.0345417486416963	0.0349335886455809	0.0316148469131602	0.0374679615086822	0.0354333764421182	0.0384328995258884	0.0343755872537177	0.0286407585504505	0.00799332532433071	0.0358129259206077	0.0364462645179936
M. acididurans ATMT (AF242652)	0.0256815774639046	0.0336894793957364	0.0405728414595982	0.0400556456061364	0.0420469924690502	0.0422686430479386	0.0278274788557498	0.0301902994453447	0.0224063838866676	0.032540276855776	0.038012725895514	0.0421964453411525	0.0288145325036931
M. oralis DSM 7256T (HE654003)	0.037477515838627	0.0103966024301538	0.0148991364294425	0.0189858924173764	0.0168739546135963	0.0467204855030186	0.0408639732934572	0.04218392928495	0.0328885339461711	0.04290830805554	0.0123316587739489	0.0455908559629317	0.0375217206992294	0.0365389131901283
M. smithii DSM 2374 (=F1); (GCA_000151225: 14569-16044)	0.0367430187918512	0.00000000000000000	0.0128738169763776	0.0168849921390441	0.0138228443653603	0.0392250857972883	0.0394946258818389	0.040325781119048	0.0322251735909028	0.0376701763246049	0.0089133717248199	0.0392660262792166	0.0345417486416963	0.0336894793957364	0.0103966024301538
M. smithii DSM 2375 (=ALI); (ABYW01000015)	0.0367430187918512	0.00000000000000000	0.0128738169763776	0.0168849921390441	0.0138228443653603	0.0392250857972883	0.0394946258818389	0.040325781119048	0.0322251735909028	0.0376701763246049	0.0089133717248199	0.0392660262792166	0.0345417486416963	0.0336894793957364	0.0103966024301538	0.00000000000000000
WWM1085 (PQ686616)	0.0357692303491258	0.000462604719457246	0.0114305681008501	0.015919256387481	0.0133759290391643	0.0387179352230019	0.0379406008904706	0.038815718053829	0.0312911253636676	0.0361307119683044	0.00846276775692981	0.0377364591205863	0.0330100672809825	0.0337857410983568	0.00946785143241973	0.000462604719457246	0.000462604719457246
M. smithii GRAZ-2 (PQ670969)	0.0389894676219653	0.00185449037007388	0.0148629008706093	0.0189212500510792	0.0153164785467807	0.0415166694583048	0.0417724825908153	0.0425969132824463	0.034409815662919	0.0399175238329737	0.0108483232885177	0.0415606538489421	0.0367626606720198	0.0359162681880536	0.0123542406222979	0.00185449037007388	0.00185449037007388	0.00232529267170426

## Sheet: Supplementary Table 2
Supplementary Table S2. mcrA genes of Methanobrevibacter isolates.
Methanobrevibacter smithii DSM 2374 (=F1)
>Methanobrevibacter smithii DSM 2374_mcrA
ATGGCAGATAAAAAATTCTTAGATGCAATGAAAAACAAATTCAGTGAAGATCCAACTGAT
AAAAGAACCACTTTCTATAACATGGGCGGTTGGAAACAATCTGAAAGAAAAAGCGCATTC
GTAAAAGAAGGTAAAGAAATCGCTGAAAAAAGAGGAATTCCAATGTACAACCCAGACATT
GGTACTCCTTTAGGTCAAAGGGCTTTAATGTCTTACCAATTATCTACTACTGATACTTAT
GTAGAAGGTGACGATTTACACTTCATTAACAACGCAGCTATCCAACAAGCTTGGGACGAT
ATTAGAAGAACTGTAATTGTAGGTTTAAATACTGCTCACAACGTTCTTGAAAAAAGGTTA
GGTATTGAAGTAACTCCTGAAACAATCACTGAATACTTAGAAACTGTAAACCACGCAATG
CCTGGTGCAGCAGTAGTTCAAGAACACATGGTAGAAACTGACCCATTAGTAGTACAAGAC
AGTTATGTTAAAGTATTTACTGGTGATGATGAATTAGCTGATGAAATTGATTCAGCATTC
GTTTTAGACATCAACAAAGAGTTCAATGAAGAACAAGCAACAGCTTTAAAAGAAGAAGTT
GGTGGAAGTGTATGGCAAGCTGTAAGAATTCCTGCTATCGTAGGAAGAGTTTGTGACGGA
GGTACTACCTCAAGATGGTCTGCAATGCAAATTGGTATGTCAATGATTTCTGCATACAAC
CAATGTGCTGGTGAAGGAGCTACTGGTGACTTCGCATACGCATCCAAACACGCAGAAGTT
ATTCACATGGGTACTTACTTACCTGTAAGAAGAGCAAGAGCAGAAAACGAGTTAGGTGGG
GTTCCATTTGGTTTCATGGCAGATATCTGTCAATCTTCCAGAGTAAATGCTGACGACCCA
GTACGTTCAACCTTAGATGTAGTAGCTTTAGGTGCTGCATTATACGACCAAATTTGGTTA
GGTTCTTACATGTCTGGTGGTGTAGGATTCACTCAATATGCTACTGCAGCATATACTGAT
GATGTATTAGATGACTTCACTTACTATGGTAAAGATTACGTAGAAGACAAATATGGTGGA
TTAACTGAAGCACCTAACAACATGGACACTGTTCTTGATGTAGGTTCTGAAGTTTCATTC
TACGCATTAGAACAATACGAAGAATACCCAGCTTTACTTGAAACTCACTTCGGTGGATCT
CAAAGGGCTTCTGTTATTTCAGCAGCAGCTGGTTGTTCCACTGCATTCGCTACTGGTAAT
GCTCAAACTGGTTTAAGTGCATGGTACTTAGGTATGTACTTACACAAAGAACAACATTCC
AGATTAGGTTTCTACGGATACGATTTACAAGATCAATGTGGTGCAGCTAACGTATTCTCC
ATCAGAAATGATGAAGGTTTACCACTCGAAATGAGAGGACCAAACTACCCTAACTACGCA
ATGAACGTAGGTCACCAAGGTGAATACGCTGGTATCGCTCAAGCTCCTCACGCAGCTCGT
GGAGATGCTTGGTCTTTCAACCCATTAGTTAAAATCGCATTTGCTGATAAAAACTTAGTA
TTCGACTTCAGTAAACCTCGTGAAGAATTTGCTAAAGGTGCATTAAGAGAGTTCGAACCA
TCCGGTGAAAGAACTGTCATCACCCCAGCAAAATAA
M. smithii DSM 2375 (=ALI)
>Methanobrevibacter smithii DSM 2375_mcrA
ATGGCAGATAAAAAATTCTTAGATGCAATGAAAAACAAATTCAGTGAAGATCCAACTGAT
AAAAGAACCACTTTCTATAACATGGGCGGTTGGAAACAATCTGAAAGAAAAAGCGCATTC
GTAAAAGAAGGTAAAGAAATCGCTGAAAAAAGAGGAATTCCAATGTACAACCCAGACATT
GGTACTCCTTTAGGTCAAAGGGCTTTAATGTCTTACCAATTATCTACTACTGATACTTAT
GTAGAAGGTGACGATTTACACTTCATTAACAACGCAGCTATCCAACAAGCTTGGGACGAT
ATTAGAAGAACTGTAATTGTAGGTTTAAATACTGCTCACAACGTTCTTGAAAAAAGGTTA
GGTATTGAAGTAACTCCTGAAACAATCACTGAATACTTAGAAACTGTAAACCACGCAATG
CCTGGTGCAGCAGTAGTTCAAGAACACATGGTAGAAACTGACCCATTAGTAGTACAAGAC
AGTTATGTTAAAGTATTTACTGGTGACGATGAATTAGCTGATGAAATTGATTCAGCATTC
GTTTTAGACATCAACAAAGAGTTCAATGAAGAACAAGCAGCAGCTTTAAAAGAAGAAGTT
GGTGGAAGTGTATGGCAAGCTGTAAGAATTCCTGCTATCGTAGGAAGAGTTTGTGACGGA
GGTACTACCTCAAGATGGTCTGCAATGCAAATTGGTATGTCAATGATTTCTGCATACAAC
CAATGTGCTGGTGAAGGAGCTACTGGTGACTTCGCATACGCATCCAAACACGCAGAAGTT
ATTCACATGGGTACTTACTTACCTGTAAGAAGAGCAAGAGCAGAAAACGAGTTAGGTGGA
GTTCCATTTGGTTTCATGGCAGATATCTGTCAATCTTCCAGAGTAAATGCTGACGACCCA
GTACGTTCAACCTTAGATGTAGTAGCTTTAGGTGCTGCATTATACGACCAAATTTGGTTA
GGTTCTTACATGTCTGGTGGTGTAGGATTCACTCAATATGCTACTGCAGCATATACTGAT
GATGTATTAGATGACTTCACTTACTATGGTAAAGATTACGTAGAAGACAAATATGGTGGA
TTAACTGAAGCACCTAACAACATGGACACTGTTCTTGATGTAGGTTCTGAAGTTTCATTC
TACGCATTAGAACAATACGAAGAATACCCAGCTTTACTTGAAACTCACTTCGGTGGATCT
CAAAGGGCTTCTGTTATTTCAGCAGCAGCTGGTTGTTCCACTGCATTCGCTACTGGTAAT
GCTCAAACTGGTTTAAGTGCATGGTACTTAGGTATGTACTTACACAAAGAACAACATTCC
AGATTAGGTTTCTACGGATACGATTTACAAGATCAATGTGGTGCAGCTAACGTATTCTCC
ATCAGAAATGATGAAGGTTTACCACTCGAAATGAGAGGACCAAACTACCCTAACTACGCA
ATGAACGTAGGTCACCAAGGTGAATACGCTGGTATCGCTCAAGCTCCTCACGCAGCTCGT
GGAGATGCTTGGTCTTTCAACCCATTAGTTAAAATCGCATTTGCTGATAAAAACTTAGTA
TTCGACTTCAGTAAACCTCGTGAAGAATTTGCTAAAGGTGCATTAAGAGAGTTCGAACCA
TCCGGTGAAAGAACTGTCATCACCCCAGCAAAATAA
M. smithii DSM 861 (=PST)
>Methanobrevibacter smithii ATCC 35061 DSM 861
ATGGAGAATGAGGAAAAAGTATTCTTCAAAGCTTTAAATCAAAAATTTAAAGGTGAAGAT
AATGAAAGTAACCACACCAGTTTCTATTGTTTTGATGGGTGGAAGCAGTCTCCAAGAAAA
AGAGAGTTTAATGATGCTGCAGAAAAATTAGCTAAAGATAGGAATATGCCTTTTTATAAT
CCGGATATTGGTGTTCCTTTAGGTCAGAGAAGTTTAATGACTTATAAAATTTCCGGAACT
GATGATTATGTTGAAGGCGATGATTTGCATTTTTGTAACAATGCAGCTATTCAACAATTG
GTTGACGATATTAAAAGAACAATTATTGTAGGTATGGATACTGCACACTCTGTTTTGCAG
GAAAGATTAGGTGTGGAAGTAACTCCTGAAACAATCAATGAATATATGGAGAATATCAAT
CATGCACTTCCTGGTGGAGCAGTAGTTCAGGAACATATGGTTGAAGTGCATCCTGGTTTA
GTTAGTGACTGTTATGCAAAAATTTTCACAGGTAATGATGAGTTGGCTGATGAAATAGAT
AAAAGAGTATTAATTGATATTAATAAAGAGTTCCCGGAAGATCAGGCACAAATGCTTAAA
GATTATCTCGGAAACAAAACATATCAGGTTAGTAGAGTGCCTACATTAGTTGTAAGGGCA
TGTGACGGAGGTACTGTATCCAGATGGTCTGCTATGCAGATTGGTATGAGTTTTATTAAT
GCATATAAATTATGTGCTGGTGAAGCAGCTATTGCAGATTTTTCTTATGCTGCTAAACAT
GCAGATGTTATTGGTATGGCTTCATTTTTACCTGCTAGGCGTGCGAGAGGACCAAATGAG
CCTGGAGGCGTTTCATTTGGTGCTTTTTCAGATATGATTCAAACTTCAAGAATTTCTGAT
GATCCTGCTGAAGTAACATTGGAGGTTATTGCAGGTGCTGCTGCGCTATATGATCAGGTT
TGGTTAGGTTCTTACATGTCAGGAGGTGTAGGTTTCACTCAGTATGCAAGTGCAACTTAT
ACTGATGATATTTTAGATGACTTTGTTTATTATGGTTTGGATTATGTTGAGGATAACTAC
GGTTTATGTCAGGCTGAAAAAACTATGGATGTTGTAAGGGATATTTCAACAGAAGTAACA
CTTTATGGTTTAGAACAATATGAAATACCTACTCTTCTTGAAACTCATTTCGGAGGTTCA
CAAAGGGCATCAGTTATATCTGCAGCTGCAGGATGTTCCACAGCTTTTGCAACAGCAAAT
TCCAATGCTGGTGTAAATGGCTGGTATTTAAGTATGCTTTTACATAAGGAAGGACATTCA
AGATTAGGATTCTATGGATATGACTTGCAAGACCAGTGCGGTTCTGCTAATTCATTATCT
ATTAGAAGTGATGAAGGTTTAATTCATGAATTAAGAGGACCAAACTATCCGAACTATGCT
ATGAATGTAGGTCACCAGCCAGAATATGCAGGTATTGCACAGGCACCTCATGCTGCAAGA
AAAGATGCATTTTCTGTTAATCCTTTAATAAAAATTGCATTTGCAGATGATGCATTATCT
TTTGATTTTAAACATCCTAGAAAAGAGATTGCAAGAGGAGCATTAAGAGAATTTGAGCCG
GACGGTGAAAGGGATATTATAATTCCTGCAAAATAA
M. smithii DSM 861 (=PST)
>Methanobrevibacter smithii ATCC 35061 DSM 861_v2
ATGGCAGATAAAAAATTCTTAGATGCAATGAAAAACAAATTCAGTGAAGGTCCAACTGAT
AAAAGAACCACTTTCTATAACATGGGCGGTTGGAAACAATCTGAAAGAAAAAGCGCATTC
GTAAAAGAAGGTAAAGAAATCGCTGAAAAAAGAGGAATTCCAATGTACAACCCAGACATT
GGTACTCCTTTAGGTCAAAGGGCTTTAATGTCTTACCAATTATCTACTACTGATACTTAT
GTAGAAGGTGACGATTTACACTTCATTAACAACGCAGCTATCCAACAAGCTTGGGACGAT
ATTAGAAGAACTGTAATTGTAGGTTTAAATACTGCTCACAACGTTCTTGAAAAAAGGTTA
GGTATTGAAGTAACTCCTGAAACAATCACTGAATACTTAGAAACTGTAAACCACGCAATG
CCTGGTGCAGCAGTAGTTCAAGAACACATGGTAGAAACTGACCCATTAGTAGTACAAGAC
AGTTATGTTAAAGTATTTACTGGTGACGATGAATTAGCTGATGAAATTGATTCAGCATTC
GTTTTAGACATCAACAAAGAGTTCAATGAAGAACAAGCAGCAGCTTTAAAAGAAGAAGTT
GGTGGAAGTGTATGGCAAGCTGTAAGAATTCCTGCTATCGTAGGAAGAGTTTGTGACGGA
GGTACTACCTCAAGATGGTCTGCAATGCAAATTGGTATGTCAATGATTTCTGCATACAAC
CAATGTGCTGGTGAAGGAGCTACTGGTGACTTCGCATACGCATCCAAACACGCAGAAGTT
ATTCACATGGGTACTTACTTACCTGTAAGAAGAGCAAGAGCAGAAAACGAGTTAGGTGGA
GTTCCATTTGGTTTCATGGCAGATATCTGTCAATCTTCCAGAGTAAATGCTGACGACCCA
GTACGTTCAACCTTAGATGTAGTAGCTTTAGGTGCTGCATTATACGACCAAATTTGGTTA
GGTTCTTACATGTCTGGTGGTGTAGGATTCACTCAATATGCTACTGCAGCATATACTGAT
GATGTATTAGATGACTTCACTTACTATGGTAAAGATTACGTAGAAGACAAATATGGTGGA
TTAACTGAAGCACCTAATAACATGGACACTGTTCTTGATGTAGGTTCTGAAGTTTCATTC
TACGCATTAGAACAATACGAAGAATACCCAGCTTTACTTGAAACTCACTTCGGTGGATCT
CAAAGGGCTTCTGTTATTTCAGCGGCAGCTGGTTGTTCCACTGCATTCGCTACTGGTAAT
GCTCAAACTGGTTTAAGTGCATGGTACTTAGGTATGTACTTACACAAAGAACAACATTCC
AGATTAGGTTTCTACGGATACGATTTACAAGATCAATGTGGTGCAGCTAACGTATTCTCC
ATCAGAAATGATGAAGGTTTACCACTCGAAATGAGAGGACCAAACTACCCTAACTACGCA
ATGAACGTAGGTCACCAAGGTGAATACGCTGGTATCGCTCAAGCTCCTCACGCAGCTCGT
GGAGATGCTTGGTCTTTCAACCCATTAGTTAAAATCGCATTTGCTGATAAAAACTTAGTA
TTCGACTTCAGTAAACCTCGTGAAGAATTTGCTAAAGGTGCATTAAGAGAGTTCGAACCA
TCCGGTGAAAGAACTGTCATCACCCCAGCAAAATAA
WWM1085
>Methanobrevibacter smithii_A GUT_GENOME143185
ATGGCAGATAAAAAATTCTTAGATGCAATGAAAAACAAATTCAGTGAAGATCCAACTGAT
AAAAGAACCACTTTCTATAACATGGGCGGTTGGAAACAATCTGAAAGAAAAAGCGCATTC
GTAAAAGAAGGTAAAGAAATCGCTGAAAAAAGAGGAATTCCAATGTACAACCCAGACATT
GGTACTCCTTTAGGTCAAAGGGCTTTAATGTCTTACCAATTATCTACTACTGATACTTAT
GTAGAAGGTGATGATTTACACTTCATTAACAACGCAGCTATCCAACAAGCTTGGGACGAT
ATTAGAAGAACTGTAATTGTAGGTTTAAACACTGCTCACAACGTTCTTGAAAAAAGGTTA
GGTATTGAAGTAACTCCTGAAACTATTACTGAATACTTAGAAACTGTAAACCACGCAATG
CCTGGTGCAGCAGTAGTTCAAGAACACATGGTAGAAACTGACCCATTAGTAGTACAAGAC
AGTTATGTTAAAGTATTTACTGGTGACGATGAATTAGCTGATGAAATTGATTCAGCATTC
GTTTTAGACATCAACAAAGAGTTCAATGATGAACAAGCAGCAGCTTTAAAAGAAGAAGTT
GGTGGAAGTGTATGGCAAGCTGTAAGAATTCCTGCTATCGTAGGAAGAGTTTGTGACGGA
GGTACTACCTCAAGATGGTCTGCAATGCAAATTGGTATGTCAATGATTTCTGCATACAAC
CAATGTGCTGGTGAAGGAGCTACTGGTGACTTCGCATACGCATCCAAACACGCAGAAGTT
ATTCACATGGGTACTTACTTACCTGTAAGAAGAGCAAGAGCAGAAAACGAGTTAGGTGGA
GTTCCATTTGGTTTCATGGCAGATATCTGTCAAGGTTCCAGAGTTTACCCTGATGACCCT
GTACGTTCCACTTTAGAAGTAGTAGCATTAGGTGCTGCACTTTACGACCAAATCTGGTTA
GGTTCTTACATGTCTGGTGGTGTAGGATTCACCCAATATGCTACTGCAGCATATACTGAT
GATGTATTAGATGACTTTACTTACTATGGTAAAGACTATGTAGAAGACAAATATGGTGGA
TTAACTGAAGCACCTAACAACATGGACACTGTTCTTGATGTAGGTTCTGAAGTTGCATTC
TACGCATTAGAACAATACGAAGAATACCCAGCATTACTTGAAACTCACTTCGGTGGATCT
CAAAGAGCTTCCGTAATTTCCGCAGCAGCTGGTGCATCTACTGCATTCGCTACTGGTAAT
GCTCAAACTGGTTTAAGCGCATGGTACTTAGCTATGTACTTACACAAAGAACAACATTCC
AGATTAGGATTCTACGGTTACGATTTACAAGATCAATGTGGTGCAGCTAACGTATTCTCC
ATCAGAAATGATGAAGGTTTACCACTCGAAATGAGAGGACCAAACTATCCTAACTACGCA
ATGAACGTAGGTCACCAAGGTGAATACGCTGGTATCGCTCAAGCTCCTCACGCAGCTCGT
GGAGATGCATGGGCTTTCAACCCATTAATTAAAATCGCATTTGCTGATAAAAACTTAGTA
TTTGACTTCTCAAAAGTTCGTGAAGAATTTGCTAAAGGTGCATTAAGAGAGTTCGAACCA
TCTGGTGAAAGAACTGTCATCACCCCAGCAAAATAA
M. smithii GRAZ-2
>MBBS2_v1_0695
ATGGCAGATAAAAAATTCTTAGATGCAATGAAAAACAAATTCAGTGAAGATCCAACTGAT
AAAAGAACCACTTTCTATAACATGGGCGGTTGGAAACAATCTGAAAGAAAAAGCGCATTC
GTAAAAGAAGGTAAAGAAATCGCTGAAAAAAGAGGAATTCCAATGTACAACCCAGACATT
GGTACTCCTTTAGGTCAAAGGGCTTTAATGTCTTACCAATTATCTACTACTGATACTTAT
GTAGAAGGTGACGATTTACACTTCATTAACAACGCAGCTATCCAACAAGCTTGGGACGAT
ATTAGAAGAACTGTAATTGTAGGTTTAAATACTGCTCACAACGTTCTTGAAAAAAGGTTA
GGTATTGAAGTAACTCCTGAAACAATCACTGAATACTTAGAAACTGTAAACCACGCAATG
CCTGGTGCAGCAGTAGTTCAAGAACACATGGTAGAAACTGACCCATTAGTAGTACAAGAC
AGTTATGTTAAAGTATTTACTGGTGACGATGAATTAGCTGATGAAATTGATTCAGCATTC
GTTTTAGACATCAACAAAGAGTTCAATGAAGAACAAGCAGCAGCTTTAAAAGAAGAAGTT
GGTGGAAGTGTATGGCAAGCTGTAAGAATTCCTGCTATCGTAGGAAGAGTTTGTGACGGA
GGTACTACCTCAAGATGGTCTGCAATGCAAATTGGTATGTCAATGATTTCTGCATACAAC
CAATGTGCTGGTGAAGGAGCTACTGGTGACTTCGCATACGCATCCAAACACGCAGAAGTT
ATTCACATGGGTACTTACTTACCTGTAAGAAGAGCAAGAGCAGAAAACGAGTTAGGTGGA
GTTCCATTTGGTTTCATGGCAGATATCTGTCAATCTTCCAGAGTAAATGCTGACGACCCA
GTACGTTCAACCTTAGATGTAGTAGCTTTAGGTGCTGCATTATACGACCAAATTTGGTTA
GGTTCTTACATGTCTGGTGGTGTAGGATTCACTCAATATGCTACTGCAGCATATACTGAT
GATGTATTAGATGACTTCACTTACTATGGTAAAGATTACGTAGAAGACAAATATGGTGGA
TTAACTGAAGCACCTAATAACATGGACACTGTTCTTGATGTAGGTTCTGAAGTTTCATTC
TACGCATTAGAACAATACGAAGAATACCCAGCTTTACTTGAAACTCACTTCGGTGGATCT
CAAAGGGCTTCTGTTATTTCAGCAGCAGCTGGTTGTTCCACTGCATTCGCTACTGGTAAT
GCTCAAACTGGTTTAAGTGCATGGTACTTAGGTATGTACTTACACAAAGAACAACATTCC
AGATTAGGTTTCTACGGATACGATTTACAAGATCAATGTGGTGCAGCTAACGTATTCTCC
ATCAGAAATGATGAAGGTTTACCACTCGAAATGAGAGGACCAAACTACCCTAACTACGCA
ATGAACGTAGGTCACCAAGGTGAATACGCTGGTATCGCTCAAGCTCCTCACGCAGCTCGT
GGAGATGCTTGGTCTTTCAACCCATTAGTTAAAATCGCATTTGCTGATAAAAACTTAGTA
TTCGACTTCAGTAAACCTCGTGAAGAATTTGCTAAAGGTGCATTAAGAGAGTTCGAACCA
TCCGGTGAAAGAACTGTCATCACCCCAGCAAAATAA

## Sheet: Supplementary Table 3
Supplementary Table S3. Distance Matrix of mcrA genes.
Blue: M. smithii DSM 2375 (=ALI); Green: Methanobrevibacter smithii DSM 861 (=PST); Yellow: WWM1085; Orange: M. smithii GRAZ-2
All mcrA genes are provided in Supplementary Table S2.
	M. smithii DSM 2374 (=F1)	M. smithii DSM 2375 (=ALI)	M. smithii DSM 861 (=PST)	WWM1085
M. smithii DSM 2375 (=ALI)	0.00181484739669186
M. smithii DSM 861 (=PST)	0.00363633180548398	0.00181484739669186
WWM1085	0.0331357409129671	0.0311622333355442	0.0331357409129671
M. smithii GRAZ-2	0.00242156153046259	0.000604287309883645	0.00120901736301977	0.0318232841837606

## Sheet: Supplementary Table 4
Supplementary Table S4. ANI values of full genome comparisons.
#ANIb and aligned percentage
Blue: M. smithii DSM 2375 (=ALI); Green: Methanobrevibacter smithii DSM 861 (=PST); Yellow: WWM1085; Orange: M. smithii GRAZ-2
	M. smithii DSM 861 (=PST); ATCC 35061T (CP000678-1)	M. smithii DSM 2374 (=F1); (GCA_000151225)	M. smithii DSM 2375 (=ALI) (GCA_000151245)	Strain WWM1085 (NQLD00000000, GUT_GENOME143185)	M. smithii GRAZ-2 (CP144200)	Methanobrevibacter sp. A54 (NZ_MAIE00000000.1)	Methanobrevibacter woesei DSM 11979T (GCF_003111605.1)	Methanobrevibacter oralis DSM 7256T (GCF_001639275.1)	Methanobrevibacter millerae SM9 (NZ_CP011266.1)	Methanobrevibacter olleyae DSM 16632T (GCF_900114585.1)	Methanobrevibacter cuticularis DSM 11139T (GCF_001639285.1)	Methanobrevibacter curvatus DSM 11111T (GCF_001639295.1)
M. smithii DSM 861 (PST); ATCC 35061T (CP000678-1)	*	98.56 [86.98]	98.56 [86.70]	93.54 [90.65]	99.03 [89.48]	99.96 [93.52]	83.94 [17.84]	83.72 [18.38]	84.31 [13.90]	83.89 [4.36]	83.56 [1.98]	85.03 [1.11]
M. smithii DSM 2374 (=F1); (GCA_000151225)	98.57 [93.23]	*	98.61 [92.36]	93.64 [93.53]	98.39 [92.44]	98.61 [88.65]	83.91 [18.74]	83.67 [18.50]	84.30 [14.15]	83.77 [4.29]	83.64 [1.81]	84.81 [1.05]
M. smithii DSM 2375 (=ALI); (GCA 000151245)	98.56 [92.80]	98.59 [93.33]	*	93.04 [92.35]	99.01 [93.43]	98.63 [87.95]	83.86 [19.29]	83.67 [18.74]	84.11 [14.27]	83.79 [4.38]	83.63 [1.80]	84.80 [1.01]
Strain WWM1085 (NQLD00000000, GUT GENOME143185)	93.55 [86.97]	93.64 [84.58]	93.04 [82.76]	*	92.97 [84.11]	93.50 [81.90]	83.93 [18.07]	83.71 [18.49]	83.97 [13.64]	83.49 [4.20]	83.67 [1.71]	84.64 [1.11]
M. smithii GRAZ-2 (CP144200)	99.04 [91.65]	98.38 [88.87]	99.01 [89.10]	92.97 [89.41]	*	99.15 [85.91]	83.94 [18.05]	83.67 [18.58]	84.27 [13.95]	83.81 [4.39]	83.68 [1.89]	84.85 [1.12]
Methanobrevibacter sp. A54 (NZ_MAIE00000000.1)	99.99 [99.98]	98.62 [89.02]	98.63 [87.65]	93.51 [91.25]	99.15 [89.75]	*	83.95 [18.68]	83.66 [18.75]	84.16 [14.25]	83.87 [4.24]	83.54 [1.86]	85.03 [0.94]
Methanobrevibacter woesei DSM 11979T (GCF_003111605.1)	83.92 [21.20]	83.91 [21.03]	83.85 [21.43]	83.92 [22.56]	83.93 [20.78]	83.95 [20.82]	*	83.61 [16.42]	83.91 [12.13]	83.34 [6.70]	83.41 [2.50]	82.92 [1.92]
Methanobrevibacter oralis DSM 7256T (GCF_001639275.1)	83.73 [15.41]	83.67 [14.93]	83.66 [14.99]	83.72 [16.56]	83.68 [14.94]	83.66 [15.00]	83.61 [11.82]	*	84.31 [11.93]	83.98 [4.14]	83.77 [1.22]	83.31 [1.14]
Methanobrevibacter millerae SM9 (NZ_CP011266.1)	84.31 [10.41]	84.29 [9.87]	84.10 [9.75]	83.97 [10.81]	84.27 [10.05]	84.16 [10.12]	83.90 [7.55]	84.32 [10.51]	*	83.83 [2.95]	84.77 [0.95]	84.74 [0.80]
Methanobrevibacter olleyae DSM 16632T (GCF_900114585.1)	83.89 [3.61]	83.77 [3.46]	83.79 [3.68]	83.49 [3.90]	83.81 [3.64]	83.87 [3.60]	83.34 [4.88]	83.98 [4.25]	83.82 [3.32]	*	83.94 [1.25]	83.41 [1.10]
Methanobrevibacter cuticularis DSM 11139T (GCF_001639285.1)	83.56 [1.24]	83.64 [1.18]	83.63 [1.18]	83.67 [1.23]	83.68 [1.14]	83.54 [1.23]	83.41 [1.48]	83.88 [0.99]	84.80 [0.76]	83.96 [1.03]	*	86.72 [4.32]
Methanobrevibacter curvatus DSM 11111T (GCF_001639295.1)	85.03 [0.67]	84.81 [0.72]	84.80 [0.71]	84.82 [0.78]	84.85 [0.64]	85.03 [0.67]	82.93 [1.21]	83.24 [1.02]	84.76 [0.66]	83.43 [1.00]	86.68 [4.73]	*

## Sheet: Supplementary Table 5
Supplementary Table S5. Metabolomics, concentrations in µM/L.
t: time point in hours; YE: yeast extract; GRAZ-2: M. smithii GRAZ-2; ALI: M. smithii DSM 2365 (=ALI)
BLANKS (GRAZ-2 and ALI)	Acetate	Formic acid	Succinic acid
Blank_t0	11527.7	14.2428	40.6833
Blank_t240	10542.1	11.0934	39.198
GRAZ-2, YE	Acetate	Formic acid	Succinic acid
Graz-2_t0_replicate_1	9473.68	20.0317	46.8551
Graz-2_t0_replicate_2	11992.5	24.1711	53.924
Graz-2_t0_replicate_3	15002.3	25.9582	49.4864
Graz-2_t72_replicate_1	9405.11	18.7643	30.1214
Graz-2_t72_replicate_2	13709.8	27.1551	31.6082
Graz-2_t72_replicate_3	18646.5	20.2984	56.3667
Graz-2_t168_replicate_1	6096.6	109.245	61.7971
Graz-2_t168_replicate_2	9625.77	126.885	61.3579
Graz-2_t168_replicate_3	15675.1	121.098	89.7959
Graz-2_t240_replicate_1	7048.28	125.474	58.3334
Graz-2_t240_replicate_2	9227.81	132.68	75.7168
Graz-2_t240_replicate_3	13962	106.677	87.0791
Strain ALI, YE	Acetate	Formic acid	Succinic acid
ALI_t0_replicate_1	16843.7	28.4334	62.3447
ALI_t0_replicate_2	18165.3	31.656	106.092
ALI_t0_replicate_3	14565.4	23.6141	62.317
ALI_t72_replicate_1	11359.4	95.5965	86.3206
ALI_t72_replicate_2	8631.56	65.5243	82.9602
ALI_t72_replicate_3	8328.98	82.4367	69.7038
ALI_t168_replicate_1	10243.5	156.07	102.182
ALI_t168_replicate_2	9323.37	28.3323	98.9833
ALI_t168_replicate_3	9805.45	62.7901	95.815
ALI_t240_replicate_1	10538.3	153.092	122.955
ALI_t240_replicate_2	9347.68	21.3889	123.098
ALI_t240_replicate_3	9158.21	56.2252	127.45
Blanks, WWM1085	Acetate	Formic acid	Succinic acid
Blank_t0_replicate_1	12569.1	41.3649	62.9952
Blank_t0_replicate_2	12490.2	31.305	57.6473
Blank_t0_replicate_3	16181.7	16.6445	74.2248
Blank_t0_replicate_4	16805.4	27.8876	62.4963
Blank_t240_replicate_1	12733.5	8.32476	51.3974
Blank_t240_replicate_2	11623.6	8.7619	40.3884
Blank_t240_replicate_3	11763.6	7.2491	44.3298
Blank_t240_replicate_4	19485	10.485	67.5917
WWM1085 , YE	Acetate	Formic acid	Succinic acid
WWM1085_t0_replicate_1	15760.3	14.8208	85.9871
WWM1085_t0_replicate_2	16386.7	46.2911	82.8274
WWM1085_t0_replicate_3	13820.6	39.2332	79.5234
WWM1085_t0_replicate_4	15781.1	11.6652	73.3535
WWM1085_t0_replicate_5	15263.4	19.678	75.3504
WWM1085_t72_replicate_1	7054.07	15.8679	106.878
WWM1085_t72_replicate_2	8922.79	43.9288	251.088
WWM1085_t72_replicate_3	6952.88	45.3625	206.814
WWM1085_t72_replicate_4	7831.47	34.4694	205.869
WWM1085_t72_replicate_5	7873.45	32.8623	201.53
WWM1085_t168_replicate_1	7029.67	30.0254	175.855
WWM1085_t168_replicate_2	7477.4	8.83651	324.103
WWM1085_t168_replicate_3	5787.53	6.90375	281.816
WWM1085_t168_replicate_4	7014.7	9.05086	260.41
WWM1085_t168_replicate_5	6068.77	21.4695	220.447
WWM1085_t240_replicate_1	7689.89	22.8894	346.678
WWM1085_t240_replicate_2	7567.3	12.6334	342.535
WWM1085_t240_replicate_3	5773.58	7.99306	233.053
WWM1085_t240_replicate_4	11161.1	11.0342	377.019
WWM1085_t240_replicate_5	6700.18	14.101	289.596
